# Supplementary material for: TiO2 Nanoparticle/Polyimide Nanocomposite for Ultrahigh-Temperature Energy Storage
Source: Nanomaterials (Basel). 2022 Dec 15;12(24):4458. doi: 10.3390/nano12244458 (PMC9780931; doi:10.3390/nano12244458)
Supplement: Supplementary file 1 [file nanomaterials-12-04458-s001.zip]

Archive with 1 entries (1 files):
- nanomaterials-1995853-supplementary.pdf
